# Supplementary material for: The TRAR gene classifier to predict response to neoadjuvant therapy in HER2‐positive and ER‐positive breast cancer patients: an explorative analysis from the NeoSphere trial
Source: Mol Oncol. 2021 Dec 17;16(12):2355–66. doi: 10.1002/1878-0261.13141 (PMC9208076; doi:10.1002/1878-0261.13141)
Supplement: Supplementary file 2 — Table S1. Expression of genes used to calculate TRAR score and proliferation metagene. [file MOL2-16-2355-s001.xlsx]

## Sheet: Table S1
Table S1. Expression of genes used to calculate TRAR score and proliferation metagene
Symbol	Weight	Score	Pat179_Surgery	Pat179_CoreBiopsy	Pat14_CoreBiopsy	Pat195_Surgery	Pat195_CoreBiopsy	Pat306_CoreBiopsy	Pat118_CoreBiopsy	Pat299_CoreBiopsy	Pat229_CoreBiopsy	Pat244_CoreBiopsy	Pat389_Surgery	Pat389_CoreBiopsy	Pat374_CoreBiopsy	Pat153_Surgery	Pat91_Surgery	Pat91_CoreBiopsy	Pat256_CoreBiopsy	Pat197_Surgery	Pat348_CoreBiopsy	Pat137_CoreBiopsy	Pat137_Surgery	Pat355_Surgery	Pat328_Surgery	Pat26_CoreBiopsy	Pat7_Surgery	Pat373_Surgery	Pat254_Surgery	Pat254_CoreBiopsy	Pat211_Surgery	Pat211_CoreBiopsy	Pat78_CoreBiopsy	Pat81_Surgery	Pat81_CoreBiopsy	Pat43_CoreBiopsy	Pat359_Surgery	Pat359_CoreBiopsy	Pat332_CoreBiopsy	Pat143_CoreBiopsy	Pat263_CoreBiopsy	Pat330_Surgery	Pat23_Surgery	Pat354_Surgery	Pat166_CoreBiopsy	Pat217_CoreBiopsy	Pat290_CoreBiopsy	Pat290_Surgery	Pat69_CoreBiopsy
		TRAR.index	3.50908	3.40306	1.55739	4.18166	3.81985	1.04134	3.30353	2.08954	1.77516	0.91795	3.923	0.387715	1.42606	1.27344	3.43788	3.4754	1.56057	3.1957	3.3649	3.18918	2.92741	2.23556	2.23973	1.52533	1.10031	1.81046	3.74436	3.01018	4.45936	2.50834	2.93397	3.17216	2.75856	2.03759	0.795194	1.31459	1.40462	3.17333	1.45513	2.575	2.92075	3.13986	0.748128	1.05856	1.06148	1.90214	2.82348
C1orf186	0.039803		3.96895	4.92596	7.52	6.13609	5.71488	4.04043	5.38437	5.38799	4.2963	3.7161	7.39699	3.27706	4.25817	4.93024	5.39305	4.27375	3.82862	5.99896	4.10435	6.93352	5.27734	4.77187	4.44585	4.40823	4.1237	4.73509	5.38947	5.2792	5.74817	5.90702	4.91504	4.73103	3.99117	5.62649	4.35857	4.62975	4.50972	5.65143	4.39515	4.2622	4.43997	4.31915	4.68647	6.13378	3.62597	6.08644	4.93417
C1QTNF7	0.0666		3.26224	2.58138	2.7801	3.69893	3.29838	2.95555	2.76275	3.68273	3.10519	3.12966	5.76212	3.12267	3.55748	3.54383	4.47208	3.54056	4.01924	4.22391	2.93344	4.19901	2.7742	3.55125	3.62591	3.02959	3.85186	4.66444	3.96717	3.35251	4.74232	2.86797	5.31963	3.46492	2.80589	3.85126	3.13697	3.56667	3.55425	3.73622	3.31536	4.4816	5.29458	4.11325	4.10091	2.77071	3.10823	3.48109	2.60043
CDK5R1	-0.034424		4.32702	4.04702	5.32321	5.02049	4.87455	4.3625	3.69871	6.00572	3.89903	4.30026	4.16316	6.14411	7.27791	4.55537	3.86258	4.99326	4.84466	3.16948	2.84526	4.39849	3.77154	6.6365	5.05855	5.08154	4.16157	4.31306	4.02446	4.29898	3.23179	4.90209	5.21719	4.34443	3.6614	5.25386	4.61999	6.13943	6.32553	4.52036	4.87136	3.8441	4.50046	4.45519	5.61482	4.43113	5.58204	4.26046	4.70349
CPA3	0.042433		4.27766	6.98527	3.59053	9.02173	8.6573	5.74479	7.25253	3.74952	7.12059	3.75265	9.20858	5.98505	4.10792	6.07523	7.22101	4.23893	5.55753	7.34276	4.0988	7.33546	7.26967	5.40127	5.27975	4.90725	5.44845	6.39572	7.88459	5.96443	7.38429	7.02392	6.24805	6.23891	5.35192	5.60022	5.0391	6.42679	6.12345	7.03725	5.38716	6.33398	5.31568	6.79086	6.48295	7.0781	5.60793	4.72101	6.5829
CPNE5	-0.043686		5.74637	6.42393	6.0156	6.37454	6.26566	6.95941	6.97511	7.17455	6.92395	6.21107	7.35796	8.11403	4.93257	6.27346	6.53474	4.66718	7.79139	5.18647	4.43057	6.13801	4.89467	7.76325	4.85737	5.01407	8.2951	7.39702	6.1974	6.86159	5.44601	7.40002	7.3916	5.85059	5.28834	9.09432	5.63773	5.98209	9.46958	5.06466	6.86454	6.7009	5.70734	5.25283	6.655	7.4196	5.46983	6.37818	6.68158
CTSG	0.040752		4.39583	4.014	3.40591	4.46622	4.2506	4.33935	4.51829	4.69968	4.11587	5.17113	4.94562	4.68516	4.53267	4.87643	4.21813	4.61804	4.63105	5.68993	5.54254	4.87958	4.42011	4.6474	3.8141	5.25856	4.85313	4.44803	5.5348	3.91895	4.35369	4.84151	4.22697	4.42105	4.85928	4.31209	4.96978	3.89627	4.62909	4.51122	4.91746	5.11751	4.47593	4.59199	4.70454	3.95247	4.28848	5.0903	5.30787
DBN1	-0.027113		5.82143	6.91689	6.71636	5.91968	6.68474	6.73515	6.0079	6.14071	7.24997	8.71158	7.54799	7.15381	8.34848	7.08979	5.93326	5.70671	7.21155	6.84063	7.5708	7.90766	6.59887	4.76643	6.88225	7.5254	6.43853	6.81507	5.97226	7.87122	5.37552	5.3371	6.72004	6.36487	5.65473	7.79132	7.58219	7.51519	8.76027	7.25656	8.67429	6.61602	6.54139	6.79454	7.94497	8.47872	7.85399	6.24291	6.13866
DERL3	-0.051115		5.14837	6.18105	6.70045	6.60801	6.95416	7.26478	6.4916	6.56825	6.14099	6.81546	5.44927	8.70374	5.56868	5.31767	6.36346	5.31482	7.64011	4.57744	5.631	6.76697	5.39974	6.4043	5.35602	5.45391	7.35593	6.62023	6.0351	6.66624	4.79339	7.8791	7.46293	5.97365	6.52728	7.99258	5.4007	5.61551	8.58852	5.54846	5.42487	7.96703	5.48213	5.45643	5.65206	8.5086	5.78042	5.44844	6.3658
ERBB2	-0.097896		9.5713	9.7604	8.30467	8.06224	8.57951	9.76616	7.52395	6.76443	8.7071	10.7596	7.08453	10.1717	9.95375	11.0549	9.22382	8.1644	8.93182	9.83834	6.19175	7.78843	10.0779	7.12064	7.94276	8.83895	8.18022	9.12001	6.43694	8.89359	6.25	7.43021	9.24568	7.58451	10.0668	8.77962	10.4844	9.4994	6.74956	9.79741	8.16996	9.10239	9.60073	7.67749	10.6983	10.633	9.91117	7.78811	9.28472
ESR1	0.133614		10.7896	10.9171	3.78089	10.5473	10.2919	3.50171	9.80459	4.41123	4.9187	4.214	6.82485	3.92867	4.974	5.8501	10.0319	9.97543	5.27638	6.64506	7.81071	9.65853	9.82978	4.93849	6.36437	3.85163	5.82939	6.41505	8.46715	9.32645	8.80866	6.56517	10.9698	9.69732	9.43438	8.32888	4.50866	5.38884	4.12674	9.85504	5.02598	7.19825	8.1559	10.6636	5.28775	4.4192	5.60605	3.73613	7.24765
GPC2	-0.037539		5.82802	5.48119	6.85225	5.69819	6.02827	7.09914	6.39859	6.66203	6.70084	6.67172	6.26427	6.5159	7.27942	6.22052	5.90879	6.601	6.72578	5.84243	6.30888	6.65284	6.28998	6.16966	6.16533	6.69459	6.77841	6.65434	6.38931	6.06368	6.21324	6.41977	6.66923	6.24143	6.36393	5.76412	7.23094	7.00595	7.14124	6.3343	6.94802	6.7155	5.73331	7.05039	7.18346	5.99396	7.4386	7.12363	6.08081
GRB7	-0.112646		4.75499	5.16366	4.7709	4.32512	4.35712	6.0376	4.96303	4.91388	4.8756	6.44453	6.01176	7.09237	5.39042	6.66936	5.2513	4.68115	5.47524	4.98515	5.68008	5.25654	5.31687	4.89024	5.18957	5.54944	6.00382	5.78737	5.238	4.73353	5.04446	5.14211	5.19026	5.02356	4.80724	5.09682	6.34044	5.86893	6.24436	4.52275	5.36336	5.79308	5.36871	4.96546	5.96223	5.60724	6.46572	5.51477	5.17191
HIST1H2BM	-0.054691		3.64447	5.38311	4.01262	4.63125	3.55818	4.05722	5.29325	4.38835	5.74434	5.40398	3.97838	4.36693	5.45429	4.44516	4.68196	4.05001	5.77771	3.71751	4.15281	5.82964	5.51436	4.97602	5.69128	4.69337	6.36538	4.97369	3.48309	3.5085	3.08486	4.12411	5.43455	4.49297	5.36377	4.09173	6.00447	3.90346	5.90251	4.10394	4.82091	4.72404	4.78587	6.46754	5.53598	4.51773	5.59158	3.91843	5.33206
IGFN1	0.032686		4.56283	3.84586	4.04487	4.32351	4.20518	4.55772	4.97307	5.42883	4.64364	5.16264	4.66612	4.70244	4.40365	5.37147	4.6182	4.78623	5.05742	3.85825	5.31982	5.34404	4.61727	4.82649	4.13545	5.64158	5.32375	4.39186	4.72793	4.83827	4.92012	4.71741	4.59042	5.31539	5.57212	4.31824	5.07371	4.34203	5.18611	4.83573	5.23393	5.12972	4.74439	4.7652	4.69774	4.05023	4.38279	5.14965	4.4464
INTS5	-0.020251		5.93349	5.87385	6.03679	6.2296	6.07274	7.02065	5.76334	8.18863	6.86942	7.3205	6.03243	6.40192	6.58553	5.71445	6.38517	6.0682	6.13959	5.62608	5.53742	7.08828	6.55815	6.00128	6.32896	8.0107	7.16216	6.32175	5.48203	6.35057	5.41697	7.57721	6.06012	6.43939	7.17861	6.5161	6.62158	6.52986	7.84881	5.62626	5.75542	5.67591	6.14634	6.98889	6.33196	6.32776	6.75222	6.45616	6.58951
KPNA5	-0.022866		5.16277	5.32415	4.28879	5.15744	5.14033	4.2247	4.18135	3.15244	3.1674	3.66257	5.39546	5.11915	3.65175	5.31359	4.104	4.28889	3.01815	5.66321	3.39926	3.71622	4.37572	6.27961	4.63347	4.86435	4.16547	4.81755	5.38204	3.43244	4.29266	4.70765	4.87872	4.52833	2.93499	5.52192	4.10657	5.25405	4.2128	4.8147	4.42305	5.29661	4.63936	4.13429	3.91682	4.41089	3.5955	3.88715	5.06181
LRRC8D	-0.024117		7.10601	7.48281	8.46695	6.99183	7.11921	6.64818	7.41906	7.72015	6.55121	7.28238	6.78608	7.2826	7.11086	7.16248	7.09104	7.11295	7.12259	6.37593	6.68717	7.15218	7.07226	7.65533	7.22644	7.55742	7.60305	7.08963	6.46925	6.8842	6.40583	7.24401	7.44375	7.12275	7.2469	7.40341	6.95957	7.19454	7.21107	7.21048	7.34808	7.0705	6.76179	6.91669	7.21493	6.93205	7.59798	6.75891	7.55305
MEX3A	-0.047733		5.62155	5.51476	8.47765	5.4645	5.39197	5.83945	6.70091	7.17314	7.05271	6.90698	5.51526	6.68151	8.24335	6.52084	5.07663	6.50663	6.64343	5.63664	6.39761	6.36523	6.09425	5.60622	7.11397	6.28503	7.12388	5.80677	5.61149	6.08022	5.32772	5.64867	6.33381	6.43007	5.78278	6.0422	7.58828	7.16483	6.87824	6.47659	7.03877	6.30192	5.76517	7.04465	7.7715	6.38365	7.58618	6.79188	7.45345
MS4A2	0.04754		3.88434	4.54298	2.68533	7.17597	5.99697	3.86148	4.159	3.06225	4.38359	3.57991	6.41474	3.36471	3.10201	3.75595	4.25769	4.25231	4.34049	3.98126	3.93992	4.77507	4.22856	3.47398	3.46937	3.42198	3.96088	4.69328	4.77061	4.33802	7.421	5.45759	4.6615	4.42489	3.57381	4.38532	3.61995	4.12319	3.74443	4.17091	4.04209	4.39446	4.38101	3.54519	3.82662	4.79004	3.8386	3.41701	3.93176
ODC1	-0.032715		6.41362	6.63896	8.19089	6.37062	6.23541	5.5663	7.26936	7.17467	6.05013	6.27895	8.98287	7.33336	6.13851	6.99958	5.55704	5.5558	6.48142	6.97822	5.65187	5.84137	6.09059	8.28423	5.62402	5.83402	6.56194	6.16839	6.03005	5.59989	5.6559	6.98146	5.6805	5.45432	6.1029	6.18859	6.78266	6.2899	6.81203	6.08778	6.4618	5.89017	5.81361	6.88696	6.00942	6.48996	7.27381	5.8748	6.30112
ORMDL3	-0.059642		8.20406	9.15513	7.32813	6.70963	7.34869	8.49273	6.9526	6.45481	6.94262	5.70019	5.95768	9.71592	5.64784	10.9444	6.73978	6.09511	6.18543	8.40208	6.06067	8.02088	9.00637	6.82352	7.24809	6.34558	8.60611	9.66978	6.51809	7.83663	6.73961	7.25257	7.296	6.84713	7.59979	7.14065	9.5694	8.83624	5.06584	8.52126	8.62454	8.95691	7.86971	7.74285	10.0945	8.76922	9.87077	8.69018	5.15125
PGAP3	-0.07536		7.74143	6.68747	7.17961	8.16799	8.61469	8.45988	9.13877	5.89538	9.14643	10.6559	6.50942	9.99	9.2863	10.7593	9.72766	8.2804	7.41627	8.54562	8.18528	9.18803	9.48952	6.27164	9.16749	8.42286	10.4654	9.40938	9.661	10.1528	5.81623	8.69534	9.65859	9.29493	9.08249	10.1053	10.5318	9.98444	9.7638	8.6681	10.0169	7.79532	10.3239	9.31483	11.1263	10.4748	6.63634	6.35707	9.23182
PLEKHA8	-0.017379		3.29129	2.94797	3.15625	3.49909	2.48078	3.49315	3.20687	2.54865	4.43783	3.01784	2.64361	3.65019	5.12265	4.11334	3.12361	3.22584	3.60311	2.0766	2.187	2.03803	2.25275	2.79431	4.9158	1.8382	3.31039	3.32089	2.72526	4.29826	3.17371	2.00054	5.03094	4.86821	2.69385	3.37549	4.23662	5.90306	4.30769	2.66055	4.26294	1.96756	3.7308	2.99408	5.65656	2.73154	5.0761	3.0248	2.27689
PRDM1	-0.035911		6.87813	7.73674	7.06374	7.50148	7.93768	7.68733	7.61372	7.19826	8.03971	6.43396	7.33633	8.03695	6.93268	6.49849	7.21745	6.84497	9.2094	6.79888	5.11378	6.793	6.63433	8.68959	7.28792	6.56122	7.87951	8.48269	6.80156	7.49814	6.78143	8.20247	8.10749	7.52348	7.25647	8.70059	6.52815	7.57332	8.58828	7.75166	6.92706	6.99675	6.21886	6.90367	6.25103	8.52105	7.0788	7.83694	8.15505
PSMD3	-0.053537		6.65139	7.46122	7.05459	6.02612	6.07042	6.11861	6.14384	5.18381	5.56352	6.31356	5.72256	5.62718	5.12853	8.92355	5.42865	5.38151	5.0675	6.23785	6.03307	6.5657	7.25051	5.21976	5.95986	5.61004	7.88212	7.4033	5.28283	6.09527	5.30188	5.8992	6.52442	6.55178	6.68492	5.71211	8.16432	7.25063	5.88889	7.38289	6.96986	6.71872	5.66396	6.88713	7.81501	7.98197	7.98535	6.81368	5.47885
RERG	0.080606		7.97145	8.12513	3.56842	7.21193	6.99017	4.18993	7.3955	4.46333	4.48317	3.49486	6.42301	4.69247	4.95288	4.29332	7.98289	6.91707	3.37761	6.02806	7.06083	5.45606	5.08001	3.69201	4.04587	3.28659	3.75306	5.499	6.57864	7.11358	6.74374	4.58531	5.54479	7.06629	6.53596	6.33373	4.36252	4.89481	5.18885	6.03222	5.54045	6.50414	5.13314	6.15557	4.34937	4.56177	4.89998	5.37811	6.12335
RGS13	0.022719		2.86733	3.45541	3.62382	6.01611	4.81577	2.94473	2.73502	3.36326	2.50473	2.57368	5.42183	2.84713	2.30432	5.7054	3.29501	5.55735	3.23685	4.97866	3.70821	3.27962	3.77512	5.06485	2.26778	2.53343	3.07768	3.03628	4.39908	2.89702	6.33856	2.973	3.9381	2.96813	2.83257	2.70794	3.25185	3.63747	2.25076	3.8376	2.77682	3.88937	2.93144	3.77874	2.90951	4.30787	2.41182	4.93716	3.91426
RIPK4	-0.013516		4.84798	4.18702	6.11668	4.99969	4.52093	4.61313	4.73272	5.14589	5.45453	5.29277	4.76457	5.07081	5.5134	4.55017	4.10814	5.20167	4.90972	5.30367	4.75969	4.15574	3.84186	4.08693	4.45898	5.70584	5.42718	4.68695	5.20662	4.36191	4.70235	5.09953	4.69433	4.57674	4.39235	6.2274	5.60694	5.26118	4.90464	4.75853	5.42874	6.0112	4.68638	4.711	5.81706	5.25549	5.08126	5.52222	4.73152
SLC18A2	0.041116		4.29399	4.90467	4.03044	5.60988	6.00639	4.17156	4.11434	4.70898	5.21117	4.23858	6.99883	3.943	4.34055	4.21458	3.91921	4.80509	4.29643	5.2769	4.65406	5.37231	5.06981	4.74794	4.53615	4.7439	5.05528	5.68983	6.28649	4.49733	4.83587	4.98317	4.62056	5.04141	4.57596	4.95529	4.46881	4.88692	4.25115	5.5465	5.40693	4.85915	4.25165	4.60155	4.54421	4.62053	5.13706	5.60225	4.66511
SLC8A3	0.034179		4.28038	4.05257	4.38782	4.10728	4.43769	4.16875	4.4642	4.99859	4.41531	5.10797	4.55366	4.61276	4.56654	4.60504	4.01057	4.8634	4.67466	4.24159	5.08903	4.91431	4.60276	4.3585	4.30603	4.964	4.9677	4.73633	4.47393	4.35654	4.73125	5.05828	4.26033	4.51422	4.9125	4.22885	4.92523	4.1141	4.32014	4.44748	4.98344	4.28758	4.67724	4.60177	4.42809	4.06603	4.46494	4.88776	4.39537
SOX11	-0.10609		2.91493	2.3783	5.62135	3.02466	3.27993	7.06335	3.3136	6.72213	7.54972	6.69772	3.15508	7.81163	7.42606	6.28537	2.55183	3.14494	7.37781	3.11961	3.05155	4.67405	3.44631	4.01152	5.42903	7.90727	8.12301	7.58967	3.237	4.22811	3.70888	4.53697	3.73005	4.73149	4.44729	8.07796	7.33005	8.17312	5.42785	4.305	8.8746	4.77383	3.12904	3.90176	9.42993	6.51935	9.28813	7.6766	2.91416
TCAP	-0.108923		5.57394	4.95806	4.79973	5.2921	5.51598	6.4361	5.91548	6.36444	5.89978	7.54886	5.19208	6.80934	6.71967	7.06751	6.6994	6.85685	5.93684	5.19651	6.67006	5.86036	5.8845	5.99811	5.53511	6.68191	6.55568	6.36762	5.97679	5.69676	5.69647	6.11891	5.67633	5.90126	6.23497	5.41514	7.39966	6.43819	6.13116	5.82743	6.13098	6.36946	5.83126	6.33794	6.97196	5.6733	5.82859	6.94236	5.37045
TNFRSF17	-0.067823		4.42694	5.34333	4.04762	4.13408	4.38229	5.24389	4.74074	3.84637	4.14728	3.87654	2.83498	4.48873	3.77276	3.41926	4.53309	4.20434	5.13827	3.486	4.44922	3.83253	3.24818	5.39897	3.24303	3.77775	5.34467	4.45896	4.02536	3.64634	3.51254	4.90921	5.63264	3.69133	3.46866	4.80823	3.65709	3.62652	5.48136	3.52149	4.71901	3.66669	3.68909	4.14782	3.43828	5.73448	4.01799	4.16394	4.97628
TPSAB1	0.038617		6.80543	7.50731	5.42466	7.99254	7.8512	6.53454	6.99488	5.7868	6.60719	7.28046	8.95383	6.30595	5.96444	6.36896	6.91951	5.9475	5.98302	8.28347	6.12394	8.22161	8.28983	6.68492	6.27411	6.2843	7.41438	8.32246	7.81753	5.76369	8.28334	6.92016	6.60292	5.97233	5.96482	6.56439	6.42952	6.4813	5.8443	7.59079	5.99656	7.21431	7.21104	6.91987	7.13252	6.95148	5.77155	6.3251	8.08081
TPSG1	0.093743		6.19414	5.75962	4.58551	6.27559	6.1751	4.67589	6.54112	5.41875	5.51786	5.55459	5.31816	4.55236	6.12732	6.41404	5.57744	5.42054	5.17317	5.24127	5.35238	5.78588	5.07585	4.92334	5.84238	5.51763	5.78416	5.59659	5.7019	5.99569	5.24519	5.4668	6.36748	5.31559	5.21845	5.23381	5.76886	5.83247	6.01824	5.71814	5.97513	6.21429	5.98637	6.01032	5.64425	5.20736	5.43955	5.87	5.92482
VPS37B	-0.025575		4.62836	5.20838	5.06072	4.65975	4.8737	5.2357	5.20734	5.71718	4.62485	6.03105	5.70235	5.10975	5.11017	5.08188	4.38697	5.3093	5.15621	5.41786	5.34928	5.38017	4.80908	5.52245	5.2665	5.35805	5.29714	4.59086	4.98057	4.33876	4.72435	4.93297	4.51369	4.7684	5.22268	4.65533	5.58913	5.35254	5.3108	4.89384	5.33076	4.80055	4.65911	4.88017	5.63196	4.9991	5.27151	5.58209	4.55606
C14orf173	-0.016018
C17orf37	-0.070656
C2orf48	-0.062076
WASH2P	0.014151
ARMET	-0.022483
Symbol		Proliferation metagene	4.97243	6.10028	7.51992	6.78613	6.19243	6.7266	5.94573	6.88935	6.48825	5.94336	4.28454	6.24353	6.43271	5.58876	4.85613	6.17215	6.59542	4.22979	4.79568	6.18416	6.35342	4.98978	6.06635	5.85672	6.35394	5.88059	4.04862	5.68669	4.22936	5.6414	6.82988	6.28036	6.67118	5.55768	6.08114	6.06687	6.49643	5.42205	6.43531	5.003	6.08454	7.02252	6.18137	5.99773	6.97325	5.5159	5.43434
BUB1B			4.0069	5.34658	7.20278	5.10773	4.85101	7.22818	6.27732	6.92568	6.15319	5.76409	3.78184	5.99508	6.57409	5.80383	5.09899	6.7129	6.41456	4.28621	4.1394	6.29882	5.66238	4.602	5.75926	5.51121	7.27086	5.81835	4.06428	5.31614	3.86301	4.65812	6.80769	6.34402	7.08319	5.04353	5.79566	5.86458	6.87033	5.23081	5.49255	5.24994	6.12195	6.77297	6.453	6.12294	6.54921	5.89451	5.74506
RAD51AP1			3.87206	5.38628	6.44818	6.45852	4.83967	5.82965	4.50744	7.40705	5.37094	3.73363	2.89288	4.50791	4.81022	4.62667	4.0037	5.44087	6.01116	2.88652	3.1822	4.75807	4.13489	3.33898	5.40354	3.4858	4.80171	4.79889	3.23148	4.27816	2.86654	5.56088	6.34598	5.36982	5.04855	5.30371	3.99945	5.49238	6.9748	4.62732	5.16576	3.5233	4.87799	5.99071	4.28175	5.63724	5.75485	2.85118	5.04868
AURKA			6.64572	7.76599	9.0115	8.52217	8.086	8.71224	6.05249	8.47144	7.93528	7.81562	3.1096	8.32818	7.86292	6.19248	6.23876	7.0314	8.99085	4.01038	5.42732	8.92663	7.80348	4.92691	7.38618	8.99333	7.71755	6.54518	3.50379	6.6865	5.38415	8.62666	7.59058	7.89152	8.13812	5.84944	8.06864	7.47473	7.97134	6.79723	8.5133	5.06325	7.54473	9.21701	7.64881	7.56946	8.12221	7.32193	6.94396
FANCI			5.66597	6.59954	7.38635	7.19401	7.09365	6.37156	6.29887	6.10828	6.22993	5.86335	3.84043	5.98384	6.67824	5.8596	4.92591	6.8676	5.54229	4.99085	5.25685	7.77845	8.39269	5.89035	6.13764	5.35049	6.80142	5.74038	5.25702	5.49167	4.43773	5.49478	6.80878	6.07347	6.22888	5.38738	5.86477	5.5141	5.29972	5.45387	5.66983	5.29111	5.41333	6.0708	5.77407	5.39692	6.38396	4.64701	5.0354
PRC1			5.16495	6.55399	7.75414	7.63956	7.02343	7.01943	6.33256	7.32982	7.04521	6.5989	5.00855	6.59966	6.628	5.48952	5.00444	7.6873	6.46724	5.10058	5.31397	5.33992	6.66771	5.94642	6.08676	6.98969	6.06739	6.658	4.56949	6.09902	4.83221	5.70443	7.4737	6.64479	6.49352	5.72087	6.08745	5.97353	6.60185	5.00709	7.25874	5.14181	6.67584	7.09299	6.43355	5.61057	6.61306	6.45943	5.9995
KIF20A			3.83145	5.35599	6.87104	6.27881	5.66637	6.0526	5.9072	5.67464	6.05584	5.50683	4.16789	5.96303	5.78896	4.42618	3.66027	4.93572	5.36333	3.32291	3.91703	5.83778	5.83915	4.56308	5.35975	5.28128	5.70772	5.18741	3.48785	5.5618	3.06952	4.38132	6.96743	5.86499	6.48108	5.41874	5.4265	5.81614	6.25588	4.64201	7.19177	4.32047	5.0904	6.86289	5.13214	5.49797	6.69953	5.41702	4.62623
CCNB2			4.93942	5.09104	6.49529	5.93614	5.00642	5.70722	5.05276	6.76426	5.4782	5.7604	6.89998	5.60458	5.2501	5.70215	4.57579	5.64949	6.41706	4.6362	5.01875	5.39321	5.28977	4.44957	4.87705	4.92653	5.98303	5.93286	4.0472	6.22994	4.98051	5.25728	6.65011	5.88083	5.96895	4.65034	5.60249	5.58647	5.16192	4.16479	5.79046	4.94188	5.2985	6.56462	5.26909	5.2133	6.04511	4.44799	3.86982
ORC6			6.74909	6.7998	8.48389	7.02062	6.59281	7.24998	6.0953	8.76565	7.93414	6.77263	5.12561	7.32055	7.57867	6.2568	6.24839	6.91233	7.27099	4.7076	5.02915	6.44803	6.80018	5.98489	7.68215	6.81357	6.62464	7.06391	4.86147	6.84617	4.67289	6.22741	7.1365	7.3537	7.43776	7.6172	6.7199	7.48998	6.70672	6.67164	7.63024	5.58069	6.81542	6.77303	7.9217	6.48688	8.81802	7.56108	6.32926
UBE2C			4.9148	6.76036	8.53935	8.12065	7.60314	7.32257	7.30951	6.66934	7.10496	6.59524	3.91642	7.26613	7.07407	6.53207	5.00262	6.06203	8.35976	4.49414	6.2014	6.20279	7.43679	5.46017	6.59031	7.01618	7.80596	6.83366	3.79247	5.6494	4.81396	6.35313	7.1796	6.89636	7.88923	6.38064	7.50117	6.45339	7.56544	6.28591	6.54228	5.96883	7.20432	8.65281	6.70972	6.74864	7.85587	5.39734	6.40995
NCAPG			3.93392	5.34322	7.00666	5.58307	5.16182	5.7726	5.62387	4.77731	5.57475	5.02296	4.10221	4.86634	6.08179	4.9983	3.80248	4.42188	5.11696	3.86249	4.47071	4.85788	5.50717	4.73544	5.3809	4.19916	4.75917	4.22722	3.67119	4.70813	3.37305	4.14992	5.33847	4.48408	5.94248	4.20497	5.74534	5.00342	5.5563	5.33983	5.09816	4.94875	5.80289	6.22734	6.18988	5.69336	6.89071	5.16148	4.33552
[truncated: 496 more columns]
